# Supplementary material for: Influence of the Molecular Structure of Constituents and Liquid Phase Non-Ideality on the Viscosity of Deep Eutectic Solvents
Source: Molecules. 2021 Jul 11;26(14):4208. doi: 10.3390/molecules26144208 (PMC8308104; doi:10.3390/molecules26144208)
Supplement: Supplementary file 1 [file molecules-26-04208-s001.zip]

Archive with 1 entries (1 files):
- molecules-1298711-supplementary.pdf
